# Supplementary material for: Meta-analysis of the gut microbiota in predicting response to cancer immunotherapy in metastatic melanoma
Source: JCI Insight. 2020 Dec 3;5(23):e140940. doi: 10.1172/jci.insight.140940 (PMC7714408; doi:10.1172/jci.insight.140940)
Supplement: Supplemental Table 1 [file jciinsight-5-140940-s171.xlsx]

## Sheet: Microbes
Microbial specie	pvalue (two-sided wilcoxon-rank-sum test)	log2 fold change (R vs NR), positive values --> enriched in R	FDR adjusted pvalue
unknown Faecalibacterium	0.000136544	2.53704	0.0584408
Adlercreutzia equolifaciens	0.00696774	-0.560707	0.657631
Bifidobacterium dentium [C]	0.00723818	0	0.657631
Ruminococcus sp. CAG:254	0.00738337	0	0.657631
Lactobacillus plantarum	0.00768261	0	0.657631
Barnesiella intestinihominis	0.00927477	0.0581529	0.6616
Scardovia wiggsiae	0.0175821	0	0.939349
unknown Eggerthellales	0.0190026	0	0.939349
Bacteroides thetaiotaomicron [C]	0.0229676	-1.66731	0.939349
unknown Ruminococcaceae	0.0235546	0.762066	0.939349
Streptococcus anginosus [C]	0.0257048	0	0.939349
Clostridium sp. CAG:492	0.0308291	0	0.939349
Ruminococcus bicirculans	0.0344719	0.109843	0.939349
unknown Azospirillum	0.0417065	0	0.939349
Actinomyces naeslundii	0.0453502	0	0.939349
Enterobacter sp. [C cancerogenus/cloacae/cloacae/hormaechei]	0.0453502	0	0.939349
Roseburia sp. CAG:182	0.0487696	0	0.939349
unknown Mogibacterium	0.0507313	0	0.939349
unknown cellular organisms	0.0551642	0	0.939349
unknown Anaeromassilibacillus	0.0562801	0.184191	0.939349
unknown Oscillibacter	0.0591951	0.213426	0.939349
Campylobacter concisus [C]	0.059274	0	0.939349
Clostridiales bacterium 41_21_two_genomes	0.0599682	0	0.939349
Clostridium sp. CAG:433	0.062757	0	0.939349
Oscillibacter sp. ER4	0.0638715	0	0.939349
Verrucomicrobia bacterium CAG:312_58_20	0.0669261	0	0.939349
Oscillibacter sp. 1-3	0.0669261	0	0.939349
[Clostridium] hylemonae	0.0686156	0	0.939349
Alistipes timonensis	0.0689226	0	0.939349
Levyella massiliensis	0.0693882	0	0.939349
Bifidobacterium adolescentis	0.0728677	0.0298298	0.939349
Faecalibacterium prausnitzii	0.0736334	0.47469	0.939349
Parvimonas micra	0.0757221	0	0.939349
Streptococcus sp. [C constellatus/intermedius]	0.0762493	0	0.939349
Citrobacter sp. [C braakii/freundii/Escherichia coli]	0.0768159	0	0.939349
[Ruminococcus] gnavus	0.0801725	-0.635742	0.939359
Actinomyces sp. oral taxon 448	0.0812062	0	0.939359
unknown Coprococcus	0.0856544	0	0.941579
unknown Selenomonadales	0.0857981	0	0.941579
Pseudomonas sp. [C aeruginosa/otitidis]	0.0970116	0	0.944815
Alistipes indistinctus	0.101449	0	0.944815
Azospirillum sp. CAG:239	0.10276	0	0.944815
Bifidobacterium bifidum	0.10419	0	0.944815
Clostridium sp. CL-2	0.10467	0	0.944815
Clostridium sp. CAG:230	0.10467	0	0.944815
Actinomyces viscosus [C]	0.105466	0	0.944815
Rothia dentocariosa	0.110485	0	0.944815
Ruminococcus bromii	0.113207	0.0853306	0.944815
Anaerotruncus colihominis	0.115687	-0.0804166	0.944815
Bacteroides caccae	0.118488	1.71889	0.944815
Firmicutes bacterium ADurb.Bin467	0.121383	0	0.944815
unknown Acetobacter	0.12464	0	0.944815
Bifidobacterium breve	0.127269	0	0.944815
Ruminococcus lactaris	0.130643	0	0.944815
Alistipes sp. An31A	0.131709	0	0.944815
Paraprevotella xylaniphila	0.131709	0	0.944815
Colibacter massiliensis	0.131709	0	0.944815
Faecalicoccus pleomorphus	0.131709	0	0.944815
Streptococcus sp. F0442	0.135844	0	0.944815
Bifidobacterium longum [C]	0.136553	0.358669	0.944815
Ruminococcus gauvreauii	0.137186	0	0.944815
Enterobacter cloacae [C]	0.138253	0	0.944815
Eubacterium sp. 3_1_31 [C]	0.139748	0.156837	0.944815
unknown Bacilli	0.141281	0	0.944815
Megamonas sp. [C funiformis/rupellensis]	0.144953	0	0.954458
unknown Firmicutes	0.149408	0.410544	0.968888
Actinomyces sp. [C oral taxon 181/ph3]	0.152682	0	0.969318
Clostridium sp. CAG:226	0.158794	0	0.969318
Tissierellia bacterium S7-1-4	0.163301	0	0.969318
unknown Clostridia	0.172447	0	0.969318
Firmicutes bacterium ASF500	0.177466	0	0.969318
unknown Lactobacillales	0.178696	0	0.969318
unknown Clostridiales Family XIII. Incertae Sedis	0.182918	0	0.969318
Clostridium sp. CAG:167	0.18502	0	0.969318
Desulfovibrio desulfuricans	0.188127	0	0.969318
unknown Parabacteroides	0.188918	0	0.969318
Prevotella stercorea	0.188918	0	0.969318
Fusobacterium periodonticum	0.188918	0	0.969318
Mitsuokella jalaludinii	0.188918	0	0.969318
Eubacterium sp. CAG:581	0.188918	0	0.969318
Dorea formicigenerans [C]	0.196498	0.2145	0.969318
Veillonella atypica [C]	0.203101	0	0.969318
Subdoligranulum sp. CAG:314	0.206687	0	0.969318
Coprococcus sp. [C HPP0074/HPP0048]	0.212935	0	0.969318
Lactobacillus crispatus	0.213989	0	0.969318
unknown Acetobacterium	0.213989	0	0.969318
Bacteroides faecis	0.21458	0	0.969318
unknown Lachnospiraceae	0.216556	0.248146	0.969318
Streptococcus sp. HSISM1	0.226491	0	0.969318
Collinsella stercoris	0.227368	0	0.969318
unknown Erysipelotrichaceae	0.227368	0	0.969318
Lactococcus lactis	0.227936	-0.0541677	0.969318
Anaerococcus sp. [C obesiensis/vaginalis]	0.235641	0	0.969318
Clostridium sp. 27_14	0.239937	0	0.969318
Clostridium sp. CAG:288	0.239937	0	0.969318
Oribacterium sinus	0.241333	0	0.969318
Porphyromonas asaccharolytica	0.241393	0	0.969318
Bacteroides massiliensis	0.24195	-0.0749153	0.969318
Streptococcus vestibularis	0.244306	0	0.969318
Streptococcus australis	0.2445	0	0.969318
unknown Clostridiaceae	0.244815	0	0.969318
bacterium LF-3	0.244824	0.225353	0.969318
Pseudoflavonifractor capillosus	0.245671	0	0.969318
Pediococcus acidilactici	0.247929	0	0.969318
Flavonifractor plautii [C]	0.248651	-0.385959	0.969318
Collinsella intestinalis	0.249494	0	0.969318
Lactobacillus ruminis	0.251444	0	0.969318
Alistipes senegalensis	0.262412	0	0.969318
Porphyromonas somerae	0.264468	0	0.969318
Alistipes obesi	0.270084	0	0.969318
Bacteroides plebeius	0.272521	0	0.969318
Acidaminococcus intestini [C]	0.279614	0	0.969318
uncultured Eubacterium sp.	0.279894	-0.227111	0.969318
Coprococcus comes	0.280778	-0.351673	0.969318
Lactobacillus sp. [C casei/paracasei]	0.281415	0	0.969318
Clostridium sp. CAG:138	0.282186	0	0.969318
Streptococcus parasanguinis	0.282199	-0.0799252	0.969318
unknown Synergistaceae	0.286094	0	0.969318
Roseburia sp. CAG:303	0.293271	0	0.969318
Clostridium sp. CAG:440	0.293271	0	0.969318
Bacteroides finegoldii	0.295571	0	0.969318
Streptococcus sanguinis	0.299286	0	0.969318
Sutterella sp. CAG:351	0.306396	0	0.969318
Roseburia sp. 40_7	0.306683	0.00680006	0.969318
Weissella confusa	0.308739	0	0.969318
Actinobaculum sp. oral taxon 183	0.315212	0	0.969318
Bacteroides eggerthii	0.315251	0	0.969318
Phascolarctobacterium sp. CAG:207	0.317033	1.73281	0.969318
Streptococcus infantis	0.328394	0	0.969318
Solobacterium moorei	0.328394	0	0.969318
[Eubacterium] sulci	0.331522	0	0.969318
Streptococcus sp. [C equinus/gallolyticus/macedonicus/pasteurianus]	0.332538	0	0.969318
Holdemanella biformis	0.333857	0	0.969318
Senegalimassilia anaerobia	0.339458	0	0.969318
Prevotella buccalis	0.340728	0	0.969318
Actinomyces sp. ICM47	0.342769	0	0.969318
Prevotella timonensis	0.343497	0	0.969318
Roseburia hominis	0.348661	0.303919	0.969318
Holdemania filiformis	0.352544	0.0326063	0.969318
unknown Streptococcus	0.359271	-0.0469987	0.969318
Prevotella buccae [C]	0.36033	0	0.969318
Coraliomargarita sp. CAG:312	0.36033	0	0.969318
Hafnia alvei	0.36033	0	0.969318
Lactobacillus mucosae	0.36033	0	0.969318
Phascolarctobacterium sp. CAG:266	0.36033	0	0.969318
Clostridium sp. CAG:628	0.36033	0	0.969318
Coprococcus catus	0.362036	0	0.969318
butyrate-producing bacterium SS3/4	0.362543	0.183515	0.969318
Finegoldia magna	0.365707	0	0.969318
candidatus Alistipes marseilloanorexicus	0.367027	0	0.969318
[Clostridium] scindens	0.368449	-0.0514394	0.969318
Parabacteroides johnsonii	0.368599	0	0.969318
Oscillibacter ruminantium	0.368845	0	0.969318
Enterococcus avium	0.373305	0	0.969318
unknown Sutterella	0.378038	0	0.969318
unknown Roseburia	0.378766	1.08108	0.969318
unknown Eggerthellaceae	0.379845	0	0.969318
Streptococcus intermedius	0.380312	0	0.969318
Actinomyces johnsonii [C]	0.381001	0	0.969318
unknown Eubacterium	0.382339	0.614578	0.969318
Streptococcus oralis [C]	0.388006	0	0.969318
unknown Clostridium	0.38836	0.0373446	0.969318
Klebsiella sp. [C quasipneumoniae/pneumoniae/varicola]	0.388395	0	0.969318
Erysipelotrichaceae bacterium 3_1_53	0.388438	0	0.969318
Enterococcus faecium [C]	0.38962	0	0.969318
Fusobacterium nucleatum subsp. vincentii [C]	0.390264	0	0.969318
Lactobacillus gasseri	0.393065	0	0.969318
Clostridium sp. KLE 1755	0.394572	0.142477	0.969318
Odoribacter splanchnicus	0.395109	0.306404	0.969318
unknown Burkholderiales	0.399027	0	0.969318
Collinsella tanakaei	0.401251	0	0.969318
Actinomyces odontolyticus [C]	0.403405	0	0.969318
unknown Bacteroidales	0.406199	0	0.969318
Streptococcus sanguinis [C]	0.406945	0	0.969318
unknown Prevotella	0.40774	0	0.969318
Roseburia sp. CAG:309	0.414681	0	0.969318
Lactobacillus salivarius	0.418035	0	0.969318
Methanobrevibacter smithii	0.419913	0	0.969318
Anaerofustis stercorihominis	0.421858	0	0.969318
Streptococcus sp. [C equinus/infantarius/lutetiensis]	0.426384	0	0.969318
[Eubacterium] hallii	0.427624	0.659664	0.969318
Bifidobacterium pseudocatenulatum	0.430311	0	0.969318
Eubacterium sp. CAG:38	0.431844	0.0694829	0.969318
Streptococcus mutans	0.431857	0	0.969318
Clostridium sp. CAG:127	0.432953	0	0.969318
Streptococcus anginosus	0.434629	0	0.969318
Intestinibacter bartlettii	0.435305	0.0959164	0.969318
Dielma fastidiosa [C]	0.435496	0	0.969318
Granulicatella adiacens	0.435875	0	0.969318
[Eubacterium] siraeum	0.439325	0.0461771	0.969318
Clostridium sp. CAG:306	0.440821	0	0.969318
Intestinimonas butyriciproducens	0.442149	-0.0938125	0.969318
Oscillibacter sp. 57_20	0.443976	0.131621	0.969318
Streptococcus mitis	0.445556	0	0.969318
Eubacterium limosum	0.446548	0	0.969318
Erysipelotrichaceae sp. [C Coprobacillus/Erysipelatoclostridium ramosum]	0.449484	-0.0217919	0.969318
Streptococcus sp. HPH0090	0.449741	0	0.969318
unknown Massiliomicrobiota	0.452053	0	0.969318
unknown Butyricicoccus	0.45338	0.0811375	0.969318
unknown Solobacterium	0.455626	0	0.969318
Bacteroides sp. [C rodentium/uniformis]	0.457006	-0.30799	0.969318
Actinomyces sp. S6-Spd3	0.457876	0	0.969318
Blautia obeum	0.46723	-0.119309	0.969318
[Clostridium] symbiosum [C]	0.474103	-0.0093398	0.969318
unknown Desulfovibrio	0.474695	0	0.969318
Sutterella sp. CAG:521	0.474695	0	0.969318
Collinsella aerofaciens [C]	0.475309	0.680297	0.969318
Actinomyces sp. [C ICM58/oral taxon 172]	0.47556	0	0.969318
[Clostridium] spiroforme	0.478244	0.0916331	0.969318
Haemophilus parainfluenzae	0.481508	0	0.969318
unknown Flavobacteriia	0.488832	0	0.969318
Methanosphaera stadtmanae	0.488832	0	0.969318
Pyramidobacter piscolens	0.488832	0	0.969318
Eubacterium desmolans	0.488841	0	0.969318
Actinomyces graevenitzii	0.489188	0	0.969318
Eubacterium sp. CAG:202	0.489188	0	0.969318
[Eubacterium] eligens	0.498782	0.458991	0.972105
Fusobacterium nucleatum subsp. polymorphum [C]	0.499125	0	0.972105
Gemella morbillorum	0.499125	0	0.972105
Bacteroides stercorirosoris	0.503194	0	0.972105
Eggerthella sp. CAG:368	0.503194	0	0.972105
Streptococcus sp. [C infantis/mitis]	0.518093	0	0.972105
unknown Bacteroidaceae	0.520033	0	0.972105
Prevotella disiens	0.520033	0	0.972105
Lactobacillus animalis	0.521084	0	0.972105
Parasutterella excrementihominis [C]	0.523961	-0.00101705	0.972105
Tyzzerella nexilis	0.524115	0	0.972105
Prevotella corporis	0.525839	0	0.972105
Clostridium sp. CAG:343	0.529453	0	0.972105
Butyricicoccus pullicaecorum	0.530653	0	0.972105
Akkermansia muciniphila	0.535455	-0.0546065	0.972105
candidatus Saccharibacteria oral taxon TM7x	0.535506	0	0.972105
unknown Veillonella	0.54011	0	0.972105
Desulfovibrio piger	0.541383	0	0.972105
Lactobacillus fermentum	0.54782	0	0.972105
Roseburia intestinalis	0.548891	-0.423848	0.972105
Atopobium parvulum [C]	0.554349	0	0.972105
Bacteroides coprophilus	0.557989	0	0.972105
Clostridioides difficile	0.557989	0	0.972105
Turicibacter sanguinis [C]	0.560348	0	0.972105
Eggerthella lenta [C Clostridioides difficile]	0.562459	-0.206929	0.972105
Bacteroides coprocola	0.563998	0	0.972105
Blautia sp. KLE 1732	0.564273	0.106261	0.972105
unknown Alistipes	0.568164	0	0.972105
Peptoniphilus grossensis	0.569879	0	0.972105
Streptococcus cristatus	0.569982	0	0.972105
Actinomyces israelii	0.57366	0	0.972105
Enterococcus faecalis [C]	0.57448	0	0.972105
Eubacterium ramulus	0.578934	0	0.972105
Dialister sp. CAG:357	0.579998	0	0.972105
Bifidobacterium animalis	0.580211	0	0.972105
Eggerthella sp. CAG:298	0.581885	0	0.972105
Alistipes shahii	0.584864	0.440046	0.972105
Corynebacterium durum	0.58631	0	0.972105
Ruminococcus callidus	0.59063	0	0.972105
[Eubacterium] rectale	0.593765	1.01389	0.972105
[Clostridium] citroniae	0.594781	-0.0249397	0.972105
unknown Lentisphaerae	0.598615	0	0.972105
Eubacterium sp. CAG:274	0.598615	0	0.972105
unknown Clostridiales	0.59918	0.289651	0.972105
Porphyromonadaceae sp. [C Coprobacter fastidiosus/Tannerella sp.]	0.59924	0	0.972105
Clostridium paraputrificum	0.601226	0	0.972105
Actinomyces sp. ICM39	0.603918	0	0.972105
unknown Dehalococcoidales	0.608815	0	0.972105
unknown Bacteria	0.613074	0	0.972105
Alloscardovia omnicolens	0.614038	0	0.972105
Actinomyces dentalis	0.620282	0	0.972105
Staphylococcus sp. CAG:324	0.620979	0	0.972105
[Clostridium] saccharolyticum [C]	0.621146	0	0.972105
Clostridiales sp. [C]	0.624185	-0.0322082	0.972105
Merdibacter massiliensis	0.630334	0	0.972105
Neglecta timonensis	0.633023	0	0.972105
Propionibacterium freudenreichii	0.63314	0	0.972105
[Clostridium] leptum	0.633652	-0.131923	0.972105
Morganella morganii [C]	0.633665	0	0.972105
Leuconostoc mesenteroides	0.633665	0	0.972105
Clostridiales bacterium VE202-21	0.643065	-0.0174082	0.972105
Eubacterium ventriosum	0.648216	0	0.972105
bacterium OL-1	0.649915	0	0.972105
Brachyspira sp. CAG:484	0.649915	0	0.972105
Azospirillum sp. 51_20	0.649915	0	0.972105
Clostridiales bacterium VE202-14	0.650362	-0.11802	0.972105
[Clostridium] sp. [C boltae/clostridioforme]	0.655369	-0.0893305	0.972105
Veillonella sp. oral taxon 158	0.66007	0	0.972105
Bacteroides salyersiae	0.660136	0	0.972105
unknown Sutterellaceae	0.66395	0	0.972105
Bacteroides clarus	0.666333	0	0.972105
Mailhella massiliensis	0.666333	0	0.972105
Campylobacter gracilis	0.666333	0	0.972105
unknown Lactobacillus	0.666333	0	0.972105
Niameybacter massiliensis	0.666333	0	0.972105
Eubacterium sp. ER2	0.666333	0	0.972105
Lactobacillus vaginalis	0.666391	0	0.972105
Gemella sanguinis	0.669386	0	0.972105
Blautia hydrogenotrophica	0.671297	0	0.972105
Rothia mucilaginosa	0.673259	0	0.972105
Clostridium sp. D5	0.675773	0	0.972105
Bacteroides sp. [C fragilis/ovatus]	0.679437	0.241878	0.972105
Streptococcus sp. [C I-G2/I-P16]	0.680675	0	0.972105
Roseburia inulinivorans	0.685087	-0.119728	0.972105
Blautia producta	0.686226	0.119542	0.972105
unknown Peptostreptococcaceae	0.687686	-0.0112167	0.972105
unknown Tyzzerella	0.688196	-0.290671	0.972105
Streptococcus sp. 2_1_36FAA	0.693228	0	0.975993
unknown Dialister	0.700174	0	0.981567
Synergistes sp. 3_1_syn1	0.705157	0	0.981567
Sutterella wadsworthensis	0.706258	0	0.981567
Clostridium perfringens	0.712767	0	0.981567
unknown Pseudoflavonifractor	0.715307	-0.107221	0.981567
Anaeromassilibacillus sp. An200	0.71741	0	0.981567
Clostridium sp. ATCC 29733	0.719919	-0.0142251	0.981567
Veillonella dispar	0.722816	0	0.981567
Bacteroidales gen. [C Bacteroides sp./Porphyromonas sp./Parabacteroides distasonis]	0.723304	-0.887365	0.981567
Enterobacter sp. [C asburiae/cloacae/cloacae]	0.733085	0	0.981567
Bacteroides sp. [C cellulosilyticus/timonensis]	0.735304	-0.315619	0.981567
Bacteroides nordii [C]	0.738653	0	0.981567
unknown Collinsella	0.742794	0	0.981567
Fusobacterium nucleatum subsp. animalis [C]	0.742794	0	0.981567
Coprobacillus sp. [C 29_1/D6]	0.742864	0	0.981567
Lactobacillus rhamnosus	0.745448	0	0.981567
unknown Porphyromonas	0.753174	0	0.981567
Odoribacter laneus	0.756053	0	0.981567
Citrobacter amalonaticus [C]	0.756053	0	0.981567
Clostridium sp. CAG:448	0.756053	0	0.981567
[Clostridium] methylpentosum	0.758364	0	0.981567
Anaerostipes caccae [C]	0.766191	0	0.981567
Porphyromonas bennonis	0.769587	0	0.981567
Proteus mirabilis	0.769587	0	0.981567
[Eubacterium] brachy	0.769587	0	0.981567
Streptococcus thermophilus	0.76972	-0.0280378	0.981567
Peptoniphilus lacrimalis [C]	0.782026	0	0.981567
Bacteroides sp. CAG:144	0.783191	0	0.981567
Prevotella sp. CAG:279	0.783191	0	0.981567
Burkholderiales bacterium YL45	0.783191	0	0.981567
unknown Pasteurellaceae	0.783546	0	0.981567
Alistipes inops	0.785045	0	0.981567
Ruminococcus sp. CAG:177	0.791231	0	0.981567
[Clostridium] saccharogumia	0.792143	0	0.981567
Megasphaera massiliensis	0.80282	0	0.981567
Bacteroides fragilis [C]	0.80921	-0.00868968	0.981567
Alistipes finegoldii [C]	0.811084	-0.21114	0.981567
Bacteroides intestinalis	0.816161	0	0.981567
[Clostridium] clostridioforme	0.819852	-0.0303356	0.981567
Olsenella sp. oral taxon 807	0.820197	0	0.981567
unknown Ruminococcus	0.828662	0	0.981567
Bifidobacterium sp. [C catenulatum/kashiwanohense]	0.831999	0	0.981567
Parabacteroides merdae	0.832297	-0.0183458	0.981567
Oscillibacter sp. KLE 1728	0.835026	-0.0647354	0.981567
unknown Acinetobacter	0.835494	0	0.981567
Clostridium sp. AT4	0.83621	0	0.981567
Clostridium sp. CAG:273	0.837746	0	0.981567
[Ruminococcus] torques [C]	0.840148	-0.504275	0.981567
Lactobacillus reuteri	0.843838	0	0.981567
Oxalobacter formigenes	0.844771	0	0.981567
Enterobacteriaceae sp. [C Escherichia coli/Escherichia fergusonii/Shigella boydii/Shigella dysenteriae/Shigella flexneri/Shigella sonnei]	0.845029	-0.0434914	0.981567
Bacteroides xylanisolvens [C]	0.850462	-0.209551	0.981567
Prevotella bivia	0.851434	0	0.981567
Fusobacterium ulcerans	0.851434	0	0.981567
Butyrivibrio crossotus	0.851434	0	0.981567
Dialister invisus	0.854725	0	0.981567
Actinomyces sp. oral taxon 171	0.855416	0	0.981567
Lactobacillus delbrueckii	0.855416	0	0.981567
Phascolarctobacterium succinatutens	0.855416	0	0.981567
Faecalitalea cylindroides	0.855416	0	0.981567
[Clostridium] asparagiforme	0.863029	-0.0117937	0.981567
Oscillibacter sp. CAG:155	0.863389	0	0.981567
Peptoniphilus harei	0.864222	0	0.981567
[Clostridium] innocuum [C Clostridioides difficile]	0.865168	-0.0546515	0.981567
Streptococcus sp. SK140	0.86602	0	0.981567
Lentisphaerae bacterium ADurb.Bin242	0.866679	0	0.981567
Leuconostoc pseudomesenteroides	0.866679	0	0.981567
Butyrivibrio sp. CAG:318	0.867621	0	0.981567
Clostridiales bacterium VE202-09	0.86804	0	0.981567
uncultured Clostridium sp.	0.868735	0	0.981567
unknown Akkermansia	0.869453	0	0.981567
Hungatella hathewayi	0.873075	0.0166258	0.981567
Bilophila wadsworthia [C]	0.875542	0.0490833	0.981567
Streptococcus gordonii	0.876649	0	0.981567
unknown candidatus Saccharibacteria	0.877045	0	0.981567
Parabacteroides gordonii	0.882349	0	0.981567
Clostridium sp. CAG:217	0.887328	0	0.981567
Fenollaria massiliensis	0.8899	0	0.981567
Blautia hansenii [C]	0.894607	0	0.981567
Subdoligranulum sp. 4_3_54A2FAA	0.897424	0.0332998	0.981567
Slackia piriformis	0.897851	0	0.981567
Raoultella sp. [C ornithinolytica/planticola]	0.897851	0	0.981567
Clostridium sp. L2-50	0.897851	0	0.981567
Megasphaera micronuciformis	0.902784	0	0.981567
Alistipes putredinis	0.90493	0.79412	0.981567
unknown Eggerthella	0.90903	0	0.981567
Paraprevotella clara	0.917196	0	0.981567
unknown Atopobiaceae	0.922881	0	0.981567
Ruminococcus sp. CAG:403	0.922881	0	0.981567
Subdoligranulum variabile	0.922881	0	0.981567
Clostridium sp. CAG:798	0.922881	0	0.981567
Clostridium sp. CAG:302	0.922881	0	0.981567
Mycoplasma sp. CAG:611	0.922881	0	0.981567
Prevotella copri	0.924524	0	0.981567
Streptococcus salivarius [C]	0.926119	-0.0571708	0.981567
Streptococcus pseudopneumoniae	0.92918	0	0.981567
Anaerostipes hadrus [C]	0.939284	0.0118607	0.981567
Klebsiella sp. [C michiganensis/oxytoca]	0.940628	0	0.981567
Holdemania massiliensis	0.942167	0	0.981567
Bacteroides stercoris	0.942533	0.0707925	0.981567
Ruminococcaceae bacterium D16	0.944437	0	0.981567
Bifidobacterium sp. [C gallinarum/pullorum/saeculare]	0.944873	0	0.981567
Enterococcus durans	0.944873	0	0.981567
Lactobacillus sakei	0.944873	0	0.981567
Anaeroglobus geminatus	0.944873	0	0.981567
Acidaminococcus fermentans	0.944873	0	0.981567
Butyricicoccus sp. BB10	0.944873	0	0.981567
Ruminococcus sp. CAG:382	0.944873	0	0.981567
[Eubacterium] dolichum	0.956264	0	0.986867
Actinomyces sp. HPA0247	0.956796	0	0.986867
Dorea longicatena	0.956892	0.487662	0.986867
[Ruminococcus] torques	0.964306	0.188131	0.990626
Parabacteroides goldsteinii [C]	0.965933	0	0.990626
Actinomyces sp. oral taxon 180	0.970489	0	0.990626
Alistipes onderdonkii [C]	0.970871	-0.173851	0.990626
Eubacterium sp. CAG:156	0.97211	0	0.990626
Lachnospiraceae bacterium 1_4_56FAA	0.9774	0.0722062	0.992077
Blautia wexlerae	0.978902	-0.141733	0.992077
unknown Anaerotruncus	0.982335	0	0.992077
Desulfovibrio sp. [C 3_1_syn3/6_1_46AFAA]	0.982805	0	0.992077
Bacteroides sp. [C dorei/vulgatus]	0.986813	-0.173901	0.993779
Veillonella parvula [C]	0.991318	0	0.994221
Lachnospiraceae bacterium 3_1_57FAA_CT1	0.991898	0.0232301	0.994221
Clostridium sp. JCC	0.996253	0	0.996253

## Sheet: Pathways
Metacyc_ID	pvalue (two-sided wilcoxon-rank-sum test)	log2 fold change (R vs NR), positive values --> enriched in R	FDR adjusted pvalue
GALACTUROCAT-PWY: D-galacturonate degradation I	0.000933959	0.431875	0.365879
THISYNARA-PWY: superpathway of thiamin diphosphate biosynthesis III (eukaryotes)	0.00257564	0.311264	0.365879
PWY-5004: superpathway of L-citrulline metabolism	0.00423727	0.697116	0.365879
GALACT-GLUCUROCAT-PWY: superpathway of hexuronide and hexuronate degradation	0.00567632	0.307285	0.365879
PWY-6507: 4-deoxy-L-threo-hex-4-enopyranuronate degradation	0.00579426	0.405907	0.365879
P161-PWY: acetylene degradation	0.00591441	0.41262	0.365879
PWY0-1297: superpathway of purine deoxyribonucleosides degradation	0.00769391	0.392154	0.365879
POLYAMSYN-PWY: superpathway of polyamine biosynthesis I	0.00866656	0.4065	0.365879
PWY-7242: D-fructuronate degradation	0.00883895	0.365525	0.365879
GLUCUROCAT-PWY: superpathway of &beta;-D-glucuronide and D-glucuronate degradation	0.00919294	0.371825	0.365879
ARG+POLYAMINE-SYN: superpathway of arginine and polyamine biosynthesis	0.0107387	0.285175	0.388547
PWY-6737: starch degradation V	0.0127504	0.267381	0.422887
PWY-6897: thiamin salvage II	0.0150886	0.242778	0.461942
PWY-5177: glutaryl-CoA degradation	0.0171604	0.518582	0.485127
PWY-3781: aerobic respiration I (cytochrome c)	0.0182837	-0.756348	0.485127
PWY4FS-7: phosphatidylglycerol biosynthesis I (plastidic)	0.0209211	0.597208	0.4898
PWY4FS-8: phosphatidylglycerol biosynthesis II (non-plastidic)	0.0209211	0.596952	0.4898
DENOVOPURINE2-PWY: superpathway of purine nucleotides de novo biosynthesis II	0.0249438	-0.120543	0.551536
COBALSYN-PWY: adenosylcobalamin salvage from cobinamide I	0.0301264	0.467423	0.590595
PWY0-1586: peptidoglycan maturation (meso-diaminopimelate containing)	0.0301264	0.366154	0.590595
PWY-7199: pyrimidine deoxyribonucleosides salvage	0.031162	0.379323	0.590595
PWY0-1298: superpathway of pyrimidine deoxyribonucleosides degradation	0.0338856	0.462733	0.591888
PWY-5971: palmitate biosynthesis II (bacteria and plants)	0.0350301	0.296518	0.591888
PWY-7644: heparin degradation	0.0383783	-0.389591	0.591888
P124-PWY: Bifidobacterium shunt	0.038666	0.382591	0.591888
PWY0-166: superpathway of pyrimidine deoxyribonucleotides de novo biosynthesis (E. coli)	0.038666	-0.116047	0.591888
PRPP-PWY: superpathway of histidine, purine, and pyrimidine biosynthesis	0.0419358	0.132094	0.618165
PWY-7184: pyrimidine deoxyribonucleotides de novo biosynthesis I	0.0461656	-0.177382	0.656211
PWY-7357: thiamin formation from pyrithiamine and oxythiamine (yeast)	0.0484118	0.26504	0.66441
PWY-5667: CDP-diacylglycerol biosynthesis I	0.0523591	0.12828	0.694631
PWY0-1319: CDP-diacylglycerol biosynthesis II	0.0557077	0.134412	0.714506
PWY-7197: pyrimidine deoxyribonucleotide phosphorylation	0.0574477	-0.250787	0.714506
PWY-6305: putrescine biosynthesis IV	0.0610635	0.323129	0.736463
PHOSLIPSYN-PWY: superpathway of phospholipid biosynthesis I (bacteria)	0.0658463	0.406874	0.748767
PWY-5941: glycogen degradation II (eukaryotic)	0.0658463	0.266066	0.748767
PWY-621: sucrose degradation III (sucrose invertase)	0.0709338	0.326702	0.763017
PWY-6317: galactose degradation I (Leloir pathway)	0.0709338	0.267243	0.763017
PWY-6527: stachyose degradation	0.0774595	0.293642	0.764779
PWY-7560: methylerythritol phosphate pathway II	0.0809012	0.275921	0.764779
PWY-7211: superpathway of pyrimidine deoxyribonucleotides de novo biosynthesis	0.0820757	0.222636	0.764779
PWY-7282: 4-amino-2-methyl-5-phosphomethylpyrimidine biosynthesis (yeast)	0.0844661	0.250842	0.764779
P125-PWY: superpathway of (R,R)-butanediol biosynthesis	0.0861845	-0.324237	0.764779
PWY-7187: pyrimidine deoxyribonucleotides de novo biosynthesis II	0.0869125	-0.107353	0.764779
PWY66-422: D-galactose degradation V (Leloir pathway)	0.088157	0.267243	0.764779
GLYCOGENSYNTH-PWY: glycogen biosynthesis I (from ADP-D-Glucose)	0.0894159	0.367953	0.764779
PWY-7196: superpathway of pyrimidine ribonucleosides salvage	0.0932794	0.266725	0.764779
RIBOSYN2-PWY: flavin biosynthesis I (bacteria and plants)	0.0945966	0.126727	0.764779
PWY-7229: superpathway of adenosine nucleotides de novo biosynthesis I	0.0972757	-0.148426	0.764779
PWY-7237: myo-, chiro- and scillo-inositol degradation	0.0972757	0.327429	0.764779
1CMET2-PWY: N10-formyl-tetrahydrofolate biosynthesis	0.101408	-0.162437	0.764779
PWY-5121: superpathway of geranylgeranyl diphosphate biosynthesis II (via MEP)	0.102816	0.194798	0.764779
PWY-7007: methyl ketone biosynthesis	0.105678	0.294506	0.764779
PWY-6126: superpathway of adenosine nucleotides de novo biosynthesis II	0.108604	-0.171367	0.764779
PWY-5973: cis-vaccenate biosynthesis	0.110091	0.19762	0.764779
PWY-5154: L-arginine biosynthesis III (via N-acetyl-L-citrulline)	0.111593	-0.401413	0.764779
PWY-724: superpathway of L-lysine, L-threonine and L-methionine biosynthesis II	0.113112	0.192613	0.764779
P4-PWY: superpathway of L-lysine, L-threonine and L-methionine biosynthesis I	0.120951	0.16579	0.764779
PWY-7383: anaerobic energy metabolism (invertebrates, cytosol)	0.120951	0.250887	0.764779
COA-PWY: coenzyme A biosynthesis I	0.122569	0.193481	0.764779
PWY-6703: preQ0 biosynthesis	0.124204	-0.23679	0.764779
PWY-5022: 4-aminobutanoate degradation V	0.12921	0.126896	0.764779
PWY-5030: L-histidine degradation III	0.12921	-0.137301	0.764779
PWY66-399: gluconeogenesis III	0.12921	0.126458	0.764779
GLUDEG-I-PWY: GABA shunt	0.130902	0.381971	0.764779
PWY-7220: adenosine deoxyribonucleotides de novo biosynthesis II	0.136126	-0.141738	0.764779
PWY-7222: guanosine deoxyribonucleotides de novo biosynthesis II	0.136126	-0.141738	0.764779
PWY-7198: pyrimidine deoxyribonucleotides de novo biosynthesis IV	0.137899	0.555535	0.764779
PWY66-400: glycolysis VI (metazoan)	0.137899	-0.176075	0.764779
PWY-7210: pyrimidine deoxyribonucleotides biosynthesis from CTP	0.13969	0.566591	0.764779
PWY-5484: glycolysis II (from fructose 6-phosphate)	0.141499	-0.17025	0.764779
PWY-1861: formaldehyde assimilation II (RuMP Cycle)	0.144756	0.834339	0.764779
PWY-5100: pyruvate fermentation to acetate and lactate II	0.14517	0.277285	0.764779
FASYN-ELONG-PWY: fatty acid elongation -- saturated	0.150813	0.166437	0.764779
PWY-5103: L-isoleucine biosynthesis III	0.152731	0.138388	0.764779
PWY-7219: adenosine ribonucleotides de novo biosynthesis	0.152731	0.071897	0.764779
PWY-3001: superpathway of L-isoleucine biosynthesis I	0.154667	0.151546	0.764779
PWY-6588: pyruvate fermentation to acetone	0.154667	0.244533	0.764779
PWY-2941: L-lysine biosynthesis II	0.158595	-0.276217	0.764779
SALVADEHYPOX-PWY: adenosine nucleotides degradation II	0.158595	0.469634	0.764779
THRESYN-PWY: superpathway of L-threonine biosynthesis	0.158595	0.119371	0.764779
PWY-5989: stearate biosynthesis II (bacteria and plants)	0.162599	0.12718	0.764779
PWY0-1296: purine ribonucleosides degradation	0.162599	0.247472	0.764779
PWY-6630: superpathway of L-tyrosine biosynthesis	0.164629	0.236319	0.764779
PWY0-845: superpathway of pyridoxal 5'-phosphate biosynthesis and salvage	0.164629	-0.11362	0.764779
HISDEG-PWY: L-histidine degradation I	0.166678	-0.399403	0.764779
COA-PWY-1: coenzyme A biosynthesis II (mammalian)	0.168746	0.0720658	0.764779
PWY-6282: palmitoleate biosynthesis I (from (5Z)-dodec-5-enoate)	0.168746	0.186605	0.764779
COLANSYN-PWY: colanic acid building blocks biosynthesis	0.17294	0.186937	0.764779
DTDPRHAMSYN-PWY: dTDP-L-rhamnose biosynthesis I	0.17294	-0.184781	0.764779
PYRIDOXSYN-PWY: pyridoxal 5'-phosphate biosynthesis I	0.17294	-0.149552	0.764779
GLYCOL-GLYOXDEG-PWY: superpathway of glycol metabolism and degradation	0.179371	0.765483	0.768737
GALACTARDEG-PWY: D-galactarate degradation I	0.181561	0.225705	0.768737
GLUCARGALACTSUPER-PWY: superpathway of D-glucarate and D-galactarate degradation	0.181561	0.225705	0.768737
PWY0-862: (5Z)-dodec-5-enoate biosynthesis	0.181561	0.206355	0.768737
PWY-3481: superpathway of L-phenylalanine and L-tyrosine biosynthesis	0.184447	0.178809	0.772735
HOMOSER-METSYN-PWY: L-methionine biosynthesis I	0.192781	0.220974	0.782612
PWY4LZ-257: superpathway of fermentation (Chlamydomonas reinhardtii)	0.195084	0.558953	0.782612
PANTO-PWY: phosphopantothenate biosynthesis I	0.197408	-0.0874418	0.782612
PWY-7664: oleate biosynthesis IV (anaerobic)	0.197408	0.169358	0.782612
METSYN-PWY: L-homoserine and L-methionine biosynthesis	0.199752	0.225608	0.782612
PWY-7446: sulfoglycolysis	0.200006	-0.319613	0.782612
SER-GLYSYN-PWY: superpathway of L-serine and glycine biosynthesis I	0.202117	-0.127862	0.782612
PWY-6125: superpathway of guanosine nucleotides de novo biosynthesis II	0.204502	-0.166343	0.782612
PWY-7400: L-arginine biosynthesis IV (archaebacteria)	0.204502	0.0880593	0.782612
DAPLYSINESYN-PWY: L-lysine biosynthesis I	0.211778	0.316189	0.787737
PWY-2942: L-lysine biosynthesis III	0.211778	-0.074923	0.787737
PWY-6386: UDP-N-acetylmuramoyl-pentapeptide biosynthesis II (lysine-containing)	0.211778	0.0727372	0.787737
3-HYDROXYPHENYLACETATE-DEGRADATION-PWY: 4-hydroxyphenylacetate degradation	0.219235	0	0.80053
ARGSYN-PWY: L-arginine biosynthesis I (via L-ornithine)	0.219241	0.0939922	0.80053
PWY490-3: nitrate reduction VI (assimilatory)	0.221769	0.214938	0.802402
FAO-PWY: fatty acid &beta;-oxidation I	0.22689	0.275852	0.811608
PWY-6353: purine nucleotides degradation II (aerobic)	0.229481	0.119773	0.811608
ARGSYNBSUB-PWY: L-arginine biosynthesis II (acetyl cycle)	0.234727	0.314147	0.811608
BRANCHED-CHAIN-AA-SYN-PWY: superpathway of branched amino acid biosynthesis	0.234727	0.110482	0.811608
PWY0-781: aspartate superpathway	0.234727	0.141631	0.811608
PWY-7228: superpathway of guanosine nucleotides de novo biosynthesis I	0.237382	-0.244769	0.811608
PWY0-881: superpathway of fatty acid biosynthesis I (E. coli)	0.24174	0.207251	0.811608
PWY-5347: superpathway of L-methionine biosynthesis (transsulfuration)	0.245473	0.205077	0.811608
GLUTORN-PWY: L-ornithine biosynthesis	0.250973	-0.0933875	0.811608
P122-PWY: heterolactic fermentation	0.250973	0.202668	0.811608
HSERMETANA-PWY: L-methionine biosynthesis III	0.253755	0.0382435	0.811608
PWY-6309: L-tryptophan degradation XI (mammalian, via kynurenine)	0.256397	0.471979	0.811608
PWY-6113: superpathway of mycolate biosynthesis	0.256557	0.321731	0.811608
PWY-6629: superpathway of L-tryptophan biosynthesis	0.256559	0.0876378	0.811608
CRNFORCAT-PWY: creatinine degradation I	0.261127	0.0915209	0.811608
PWY-4242: pantothenate and coenzyme A biosynthesis III	0.26223	0.181026	0.811608
LACTOSECAT-PWY: lactose and galactose degradation I	0.265098	0.421821	0.811608
PWY-5136: fatty acid &beta;-oxidation II (peroxisome)	0.265098	0.26514	0.811608
PWY-6590: superpathway of Clostridium acetobutylicum acidogenic fermentation	0.265098	0.0926935	0.811608
PWY-7208: superpathway of pyrimidine nucleobases salvage	0.265098	-0.303772	0.811608
PWY-6285: superpathway of fatty acids biosynthesis (E. coli)	0.267986	0.319336	0.814187
CENTFERM-PWY: pyruvate fermentation to butanoate	0.273831	0.0905218	0.818092
PWY-6606: guanosine nucleotides degradation II	0.276785	0.212657	0.818092
RHAMCAT-PWY: L-rhamnose degradation I	0.276785	-0.16199	0.818092
PANTOSYN-PWY: pantothenate and coenzyme A biosynthesis I	0.282759	0.104746	0.818092
PWY0-1061: superpathway of L-alanine biosynthesis	0.282759	0.299393	0.818092
PWY-241: C4 photosynthetic carbon assimilation cycle, NADP-ME type	0.284265	0.304919	0.818092
PWY-7456: mannan degradation	0.285778	0.0504846	0.818092
TRPSYN-PWY: L-tryptophan biosynthesis	0.285778	-0.0566095	0.818092
PWY-5675: nitrate reduction V (assimilatory)	0.291767	-0.0167513	0.818092
ALLANTOINDEG-PWY: superpathway of allantoin degradation in yeast	0.291877	0.302183	0.818092
GLYCOLYSIS: glycolysis I (from glucose 6-phosphate)	0.291882	-0.0788915	0.818092
PWY-6700: queuosine biosynthesis	0.294967	-0.228484	0.820956
AEROBACTINSYN-PWY: aerobactin biosynthesis	0.302638	0	0.833219
PWY-7385: 1,3-propanediol biosynthesis (engineered)	0.30356	-0.0456258	0.833219
PWY-6545: pyrimidine deoxyribonucleotides de novo biosynthesis III	0.307522	0.0928293	0.838314
PWY-5705: allantoin degradation to glyoxylate III	0.310716	0.465743	0.841257
P162-PWY: L-glutamate degradation V (via hydroxyglutarate)	0.313931	0.145217	0.844219
ANAEROFRUCAT-PWY: homolactic fermentation	0.317168	0.0608455	0.8472
PWY-5088: L-glutamate degradation VIII (to propanoate)	0.326784	0.165922	0.867067
PWY-5188: tetrapyrrole biosynthesis I (from glutamate)	0.33368	0.0683101	0.874578
PWY-6060: malonate degradation II (biotin-dependent)	0.340274	-0.465422	0.874578
TRNA-CHARGING-PWY: tRNA charging	0.340438	0.0534502	0.874578
PWY-6628: superpathway of L-phenylalanine biosynthesis	0.343849	0.0497489	0.874578
PWY-6876: isopropanol biosynthesis	0.343849	-0.448396	0.874578
PWY-6549: L-glutamine biosynthesis III	0.347282	0.00936774	0.874578
KETOGLUCONMET-PWY: ketogluconate metabolism	0.357706	0.482598	0.874578
FERMENTATION-PWY: mixed acid fermentation	0.357712	0.251852	0.874578
PWY-841: superpathway of purine nucleotides de novo biosynthesis I	0.361232	0.00198465	0.874578
GLUCARDEG-PWY: D-glucarate degradation I	0.364773	0.361363	0.874578
MET-SAM-PWY: superpathway of S-adenosyl-L-methionine biosynthesis	0.364773	0.155302	0.874578
PWY-6859: all-trans-farnesol biosynthesis	0.364773	0.22974	0.874578
PWY-5913: TCA cycle VI (obligate autotrophs)	0.371921	0.133224	0.874578
PWY-6519: 8-amino-7-oxononanoate biosynthesis I	0.371921	0.0972262	0.874578
PYRIDNUCSYN-PWY: NAD biosynthesis I (from aspartate)	0.371921	-0.077741	0.874578
PWYG-321: mycolate biosynthesis	0.375527	0.112832	0.874578
PWY-3841: folate transformations II	0.379155	-0.0268052	0.874578
PWY-7115: C4 photosynthetic carbon assimilation cycle, NAD-ME type	0.379155	0.18881	0.874578
PWY-7384: anaerobic energy metabolism (invertebrates, mitochondrial)	0.379155	-0.162798	0.874578
PWY-7332: superpathway of UDP-N-acetylglucosamine-derived O-antigen building blocks biosynthesis	0.379278	-0.523901	0.874578
ARO-PWY: chorismate biosynthesis I	0.382805	0.0991687	0.874578
PWY-4981: L-proline biosynthesis II (from arginine)	0.382805	0.514384	0.874578
PWY-5676: acetyl-CoA fermentation to butanoate II	0.382805	0.170393	0.874578
PWY-6147: 6-hydroxymethyl-dihydropterin diphosphate biosynthesis I	0.382805	-0.190237	0.874578
P461-PWY: hexitol fermentation to lactate, formate, ethanol and acetate	0.386475	0.308101	0.874578
PWY66-367: ketogenesis	0.386748	0	0.874578
CALVIN-PWY: Calvin-Benson-Bassham cycle	0.390167	0.0598586	0.875179
PWY-6565: superpathway of polyamine biosynthesis III	0.391412	0.142886	0.875179
P108-PWY: pyruvate fermentation to propanoate I	0.397616	-0.259222	0.875536
PWY-6612: superpathway of tetrahydrofolate biosynthesis	0.408942	-0.0175223	0.875536
FOLSYN-PWY: superpathway of tetrahydrofolate biosynthesis and salvage	0.412762	-0.0246309	0.875536
PYRIDNUCSAL-PWY: NAD salvage pathway I	0.412767	0.141027	0.875536
NONOXIPENT-PWY: pentose phosphate pathway (non-oxidative branch)	0.416608	0.10059	0.875536
POLYISOPRENSYN-PWY: polyisoprenoid biosynthesis (E. coli)	0.416608	0.176541	0.875536
PWY-6344: L-ornithine degradation II (Stickland reaction)	0.417415	0	0.875536
PWY-6608: guanosine nucleotides degradation III	0.42047	0.0620999	0.875536
PWY0-1415: superpathway of heme biosynthesis from uroporphyrinogen-III	0.424307	0.520043	0.875536
PWY-5695: urate biosynthesis/inosine 5'-phosphate degradation	0.424352	-0.100682	0.875536
PWY-7392: taxadiene biosynthesis (engineered)	0.424352	0.151309	0.875536
PWY-5840: superpathway of menaquinol-7 biosynthesis	0.425595	-0.4293	0.875536
PWY-7117: C4 photosynthetic carbon assimilation cycle, PEPCK type	0.4263	0.26473	0.875536
THISYN-PWY: superpathway of thiamin diphosphate biosynthesis I	0.4263	0.686062	0.875536
GLUDEG-II-PWY: L-glutamate degradation VII (to butanoate)	0.42804	0.205075	0.875536
PWY-6387: UDP-N-acetylmuramoyl-pentapeptide biosynthesis I (meso-diaminopimelate containing)	0.428256	0.0545727	0.875536
PWY-6383: mono-trans, poly-cis decaprenyl phosphate biosynthesis	0.435397	0.0279444	0.875536
PEPTIDOGLYCANSYN-PWY: peptidoglycan biosynthesis I (meso-diaminopimelate containing)	0.436125	0.0534552	0.875536
PWY-6168: flavin biosynthesis III (fungi)	0.436125	-0.0817509	0.875536
PWY-6269: adenosylcobalamin salvage from cobinamide II	0.436375	0.178771	0.875536
PWY-7539: 6-hydroxymethyl-dihydropterin diphosphate biosynthesis III (Chlamydia)	0.440091	-0.168876	0.875536
FASYN-INITIAL-PWY: superpathway of fatty acid biosynthesis initiation (E. coli)	0.448084	-0.156841	0.875536
COMPLETE-ARO-PWY: superpathway of aromatic amino acid biosynthesis	0.452112	0.0763404	0.875536
PWY-922: mevalonate pathway I	0.453501	0	0.875536
PWY-6471: peptidoglycan biosynthesis IV (Enterococcus faecium)	0.456154	-0.41796	0.875536
HEMESYN2-PWY: heme biosynthesis II (anaerobic)	0.456159	0.0614564	0.875536
PWY-5910: superpathway of geranylgeranyldiphosphate biosynthesis I (via mevalonate)	0.458075	0	0.875536
PWY-5532: adenosine nucleotides degradation IV	0.458548	0.288523	0.875536
PWY-5692: allantoin degradation to glyoxylate II	0.463088	-0.311628	0.875536
URDEGR-PWY: superpathway of allantoin degradation in plants	0.463088	-0.311628	0.875536
PWY-6284: superpathway of unsaturated fatty acids biosynthesis (E. coli)	0.464314	0.622909	0.875536
THREOCAT-PWY: superpathway of L-threonine metabolism	0.464723	0	0.875536
PWY-561: superpathway of glyoxylate cycle and fatty acid degradation	0.465508	0.693077	0.875536
PWY-6892: thiazole biosynthesis I (E. coli)	0.466366	0.661619	0.875536
PWY-6901: superpathway of glucose and xylose degradation	0.476701	0.0679323	0.890736
HEXITOLDEGSUPER-PWY: superpathway of hexitol degradation (bacteria)	0.480869	0.151105	0.894016
GLYOXYLATE-BYPASS: glyoxylate cycle	0.482948	0.838323	0.894016
PWY-6263: superpathway of menaquinol-8 biosynthesis II	0.487012	-0.223454	0.897361
PWY-6163: chorismate biosynthesis from 3-dehydroquinate	0.489265	0.0856736	0.897361
PWY-6478: GDP-D-glycero-&alpha;-D-manno-heptose biosynthesis	0.49557	0.234837	0.903603
ARGININE-SYN4-PWY: L-ornithine de novo biosynthesis	0.502005	-0.00472646	0.903603
P185-PWY: formaldehyde assimilation III (dihydroxyacetone cycle)	0.502005	0.345141	0.903603
P105-PWY: TCA cycle IV (2-oxoglutarate decarboxylase)	0.503323	0.702031	0.903603
PWY0-1241: ADP-L-glycero-&beta;-D-manno-heptose biosynthesis	0.504144	-0.58707	0.903603
PWY-6936: seleno-amino acid biosynthesis	0.50629	0.0849362	0.903603
P221-PWY: octane oxidation	0.510595	0.0405181	0.907217
PWY-5189: tetrapyrrole biosynthesis II (from glycine)	0.514918	-0.0210173	0.910833
ARGORNPROST-PWY: arginine, ornithine and proline interconversion	0.519261	0.0658971	0.91445
PWY-5723: Rubisco shunt	0.527862	0.286243	0.925033
PWY-6863: pyruvate fermentation to hexanol	0.532401	0.00109718	0.925033
PWY-7003: glycerol degradation to butanol	0.532401	0.132592	0.925033
PWY-6895: superpathway of thiamin diphosphate biosynthesis II	0.534567	0.679845	0.925033
PWY0-321: phenylacetate degradation I (aerobic)	0.544114	0	0.929415
PWY-5686: UMP biosynthesis	0.545707	0.082112	0.929415
PWY-6531: mannitol cycle	0.545707	0.0633534	0.929415
PWY-7209: superpathway of pyrimidine ribonucleosides degradation	0.54644	0.129521	0.929415
REDCITCYC: TCA cycle VIII (helicobacter)	0.550179	0.190406	0.931793
PWY-4041: &gamma;-glutamyl cycle	0.559177	0.568094	0.943018
PWY-5104: L-isoleucine biosynthesis IV	0.563702	0.299331	0.946639
PWY-5055: nicotinate degradation III	0.575253	-0.0168681	0.961978
PWY-5367: petroselinate biosynthesis	0.581977	0.48693	0.968609
UNINTEGRATED	0.58659	-0.0209346	0.968609
PWY0-1261: anhydromuropeptides recycling	0.58659	-0.170228	0.968609
PWY-6165: chorismate biosynthesis II (archaea)	0.591577	-0.334843	0.968609
PWY66-398: TCA cycle III (animals)	0.595864	0.0504811	0.968609
TCA-GLYOX-BYPASS: superpathway of glyoxylate bypass and TCA	0.600151	0.690022	0.968609
PWY-7388: octanoyl-[acyl-carrier protein] biosynthesis (mitochondria, yeast)	0.600526	-0.169904	0.968609
PWY-7663: gondoate biosynthesis (anaerobic)	0.600526	-0.232151	0.968609
PWY-6803: phosphatidylcholine acyl editing	0.60384	0.79305	0.968609
P164-PWY: purine nucleobases degradation I (anaerobic)	0.605204	-0.0739899	0.968609
LPSSYN-PWY: superpathway of lipopolysaccharide biosynthesis	0.605989	0	0.968609
PWY-7315: dTDP-N-acetylthomosamine biosynthesis	0.609899	0.198905	0.970959
ILEUSYN-PWY: L-isoleucine biosynthesis I (from threonine)	0.619337	0.0763934	0.974115
PWY-7111: pyruvate fermentation to isobutanol (engineered)	0.619337	0.0763934	0.974115
VALSYN-PWY: L-valine biosynthesis	0.619337	0.0763934	0.974115
PWY-6891: thiazole biosynthesis II (Bacillus)	0.621671	0.610205	0.974115
PWY-6595: superpathway of guanosine nucleotides degradation (plants)	0.633611	-0.140652	0.984818
PWY-5920: superpathway of heme biosynthesis from glycine	0.635923	-0.0176296	0.984818
PWY-6562: norspermidine biosynthesis	0.638286	0.194388	0.984818
PWY66-389: phytol degradation	0.6384	0.0514022	0.984818
PWY0-1533: methylphosphonate degradation I	0.644194	0.383504	0.986579
PWY-7371: 1,4-dihydroxy-6-naphthoate biosynthesis II	0.647175	-0.254007	0.986579
PWY-5505: L-glutamate and L-glutamine biosynthesis	0.648023	0.0132111	0.986579
RUMP-PWY: formaldehyde oxidation I	0.649457	0.270226	0.986579
PWY-6749: CMP-legionaminate biosynthesis I	0.667445	-0.0501394	0.98709
LYSINE-AMINOAD-PWY: L-lysine biosynthesis IV	0.668593	-0.145287	0.98709
UNMAPPED	0.672337	0.0533457	0.98709
PWY-7316: dTDP-N-acetylviosamine biosynthesis	0.682144	-0.0156247	0.98709
GLCMANNANAUT-PWY: superpathway of N-acetylglucosamine, N-acetylmannosamine and N-acetylneuraminate degradation	0.682161	0.373327	0.98709
PWY-5384: sucrose degradation IV (sucrose phosphorylase)	0.682161	-0.0173476	0.98709
GLYCOLYSIS-E-D: superpathway of glycolysis and Entner-Doudoroff	0.687093	-0.0426439	0.98709
PWY-6270: isoprene biosynthesis I	0.687093	-0.213417	0.98709
PWY-7279: aerobic respiration II (cytochrome c) (yeast)	0.696065	-0.116194	0.98709
P241-PWY: coenzyme B biosynthesis	0.699263	-0.124295	0.98709
PWY-2201: folate transformations I	0.701051	0.576754	0.98709
PWY-5005: biotin biosynthesis II	0.701966	-0.00181287	0.98709
PWY-6435: 4-hydroxybenzoate biosynthesis V	0.705076	-0.164252	0.98709
PPGPPMET-PWY: ppGpp biosynthesis	0.706954	-0.0618704	0.98709
PWY-5083: NAD/NADH phosphorylation and dephosphorylation	0.71178	0.678978	0.98709
BIOTIN-BIOSYNTHESIS-PWY: biotin biosynthesis I	0.711952	0.0963504	0.98709
PWY-7323: superpathway of GDP-mannose-derived O-antigen building blocks biosynthesis	0.711952	0.0211519	0.98709
PWY-7204: pyridoxal 5'-phosphate salvage II (plants)	0.714419	0.965806	0.98709
ARGDEG-PWY: superpathway of L-arginine, putrescine, and 4-aminobutanoate degradation	0.715024	-0.33599	0.98709
ORNARGDEG-PWY: superpathway of L-arginine and L-ornithine degradation	0.715024	-0.33599	0.98709
KDO-NAGLIPASYN-PWY: superpathway of (Kdo)2-lipid A biosynthesis	0.715854	-0.102753	0.98709
HISTSYN-PWY: L-histidine biosynthesis	0.716961	-0.0228308	0.98709
PWY-6385: peptidoglycan biosynthesis III (mycobacteria)	0.716961	0.00607911	0.98709
ANAGLYCOLYSIS-PWY: glycolysis III (from glucose)	0.721983	0.0467744	0.98709
P562-PWY: myo-inositol degradation I	0.721983	-0.0207444	0.98709
PWY0-162: superpathway of pyrimidine ribonucleotides de novo biosynthesis	0.721983	0.0186002	0.98709
PWY0-1277: 3-phenylpropanoate and 3-(3-hydroxyphenyl)propanoate degradation	0.734415	0.0185094	0.98709
PWY-622: starch biosynthesis	0.736046	0.470699	0.98709
FUC-RHAMCAT-PWY: superpathway of fucose and rhamnose degradation	0.73712	-0.14896	0.98709
PWY-1269: CMP-3-deoxy-D-manno-octulosonate biosynthesis I	0.73712	0.044811	0.98709
PWY0-1479: tRNA processing	0.742186	-0.128473	0.98709
POLYAMINSYN3-PWY: superpathway of polyamine biosynthesis II	0.742189	-0.108373	0.98709
GLYCOLYSIS-TCA-GLYOX-BYPASS: superpathway of glycolysis, pyruvate dehydrogenase, TCA, and glyoxylate bypass	0.746954	0.71784	0.98709
PWY-4702: phytate degradation I	0.754257	0.0792174	0.98709
PWY-5306: superpathway of thiosulfate metabolism (Desulfovibrio sulfodismutans)	0.75639	0.0184742	0.98709
PWY-5918: superpathay of heme biosynthesis from glutamate	0.762574	0.128378	0.98709
PWY-6837: fatty acid beta-oxidation V (unsaturated, odd number, di-isomerase-dependent)	0.763226	0.495154	0.98709
PWY-6151: S-adenosyl-L-methionine cycle I	0.767697	0.0886602	0.98709
PWY-6470: peptidoglycan biosynthesis V (&beta;-lactam resistance)	0.770755	0.157266	0.98709
HCAMHPDEG-PWY: 3-phenylpropanoate and 3-(3-hydroxyphenyl)propanoate degradation to 2-oxopent-4-enoate	0.771982	-0.0608879	0.98709
PWY-6690: cinnamate and 3-hydroxycinnamate degradation to 2-oxopent-4-enoate	0.771982	-0.0608879	0.98709
P163-PWY: L-lysine fermentation to acetate and butanoate	0.77283	0.0153874	0.98709
PWY-7616: methanol oxidation to carbon dioxide	0.780098	-0.00687627	0.98709
PWY0-1338: polymyxin resistance	0.782998	0.404228	0.98709
METHGLYUT-PWY: superpathway of methylglyoxal degradation	0.788287	0.0529595	0.98709
PWY-5690: TCA cycle II (plants and fungi)	0.788287	-0.0478568	0.98709
PWY-6969: TCA cycle V (2-oxoglutarate:ferredoxin oxidoreductase)	0.788287	-0.108173	0.98709
GOLPDLCAT-PWY: superpathway of glycerol degradation to 1,3-propanediol	0.793459	-0.0440159	0.98709
PWY-6823: molybdenum cofactor biosynthesis	0.795818	0.451254	0.98709
PWY-5838: superpathway of menaquinol-8 biosynthesis I	0.797776	0.647549	0.98709
PWY-5897: superpathway of menaquinol-11 biosynthesis	0.798001	0.638381	0.98709
PWY-5898: superpathway of menaquinol-12 biosynthesis	0.798001	0.638381	0.98709
PWY-5899: superpathway of menaquinol-13 biosynthesis	0.798001	0.638381	0.98709
PWY66-409: superpathway of purine nucleotide salvage	0.798639	-0.0407627	0.98709
PWY-821: superpathway of sulfur amino acid biosynthesis (Saccharomyces cerevisiae)	0.803798	-0.0260956	0.98709
PWY-5464: superpathway of cytosolic glycolysis (plants), pyruvate dehydrogenase and TCA cycle	0.803829	0.137171	0.98709
PWY-7254: TCA cycle VII (acetate-producers)	0.803829	-0.0684338	0.98709
PWY-6123: inosine-5'-phosphate biosynthesis I	0.809027	-0.0979995	0.98709
PWY-5861: superpathway of demethylmenaquinol-8 biosynthesis	0.813434	0.624156	0.98709
NAGLIPASYN-PWY: lipid IVA biosynthesis	0.816839	-0.251692	0.98709
P42-PWY: incomplete reductive TCA cycle	0.829901	-0.0185585	0.98709
PWY-6124: inosine-5'-phosphate biosynthesis II	0.829901	-0.054163	0.98709
PWY-7389: superpathway of anaerobic energy metabolism (invertebrates)	0.829901	-0.0277177	0.98709
PWY-6145: superpathway of sialic acids and CMP-sialic acids biosynthesis	0.832319	-0.00327807	0.98709
PROPFERM-PWY: L-alanine fermentation to propanoate and acetate	0.83513	0.104173	0.98709
PWY-6122: 5-aminoimidazole ribonucleotide biosynthesis II	0.835139	0.0219992	0.98709
PWY-6277: superpathway of 5-aminoimidazole ribonucleotide biosynthesis	0.835139	0.0219992	0.98709
PWY-7234: inosine-5'-phosphate biosynthesis III	0.835139	0.14423	0.98709
PWY-7312: dTDP-D-&beta;-fucofuranose biosynthesis	0.839491	0.0074759	0.98709
PWY-5791: 1,4-dihydroxy-2-naphthoate biosynthesis II (plants)	0.839875	0.599451	0.98709
PWY-5837: 1,4-dihydroxy-2-naphthoate biosynthesis I	0.839875	0.599451	0.98709
PENTOSE-P-PWY: pentose phosphate pathway	0.840385	0.00726696	0.98709
PWY-7269: NAD/NADP-NADH/NADPH mitochondrial interconversion (yeast)	0.843454	0.589684	0.98709
TCA: TCA cycle I (prokaryotic)	0.845637	-0.156447	0.98709
PWY0-41: allantoin degradation IV (anaerobic)	0.850805	-0.187217	0.98709
P23-PWY: reductive TCA cycle I	0.850895	0.0866671	0.98709
OANTIGEN-PWY: O-antigen building blocks biosynthesis (E. coli)	0.850896	0.0478331	0.98709
PWY-6609: adenine and adenosine salvage III	0.850896	0.00664348	0.98709
PWY-7317: superpathway of dTDP-glucose-derived O-antigen building blocks biosynthesis	0.850926	0.016292	0.98709
GLYCOCAT-PWY: glycogen degradation I (bacterial)	0.855937	0.253243	0.98709
ASPASN-PWY: superpathway of L-aspartate and L-asparagine biosynthesis	0.861435	-0.0102115	0.98709
PWY-5097: L-lysine biosynthesis VI	0.861435	0.0227158	0.98709
PWY-5747: 2-methylcitrate cycle II	0.86401	-0.00102314	0.98709
UBISYN-PWY: superpathway of ubiquinol-8 biosynthesis (prokaryotic)	0.86886	0.665923	0.98709
PWY-7118: chitin degradation to ethanol	0.875808	0	0.98709
TEICHOICACID-PWY: teichoic acid (poly-glycerol) biosynthesis	0.876585	0.126473	0.98709
PWY-5138: unsaturated, even numbered fatty acid &beta;-oxidation	0.877212	0.754528	0.98709
PWY-5659: GDP-mannose biosynthesis	0.877288	0.0943832	0.98709
PWY0-42: 2-methylcitrate cycle I	0.881489	-0.0519258	0.98709
PWY-7090: UDP-2,3-diacetamido-2,3-dideoxy-&alpha;-D-mannuronate biosynthesis	0.884659	-0.00366773	0.98709
PWY-6953: dTDP-3-acetamido-3,6-dideoxy-&alpha;-D-galactose biosynthesis	0.88523	0.0301176	0.98709
PWY-5855: ubiquinol-7 biosynthesis (prokaryotic)	0.886126	0.343759	0.98709
PWY-5856: ubiquinol-9 biosynthesis (prokaryotic)	0.886126	0.343759	0.98709
PWY-5857: ubiquinol-10 biosynthesis (prokaryotic)	0.886126	0.343759	0.98709
PWY-6708: ubiquinol-8 biosynthesis (prokaryotic)	0.886126	0.343759	0.98709
UDPNAGSYN-PWY: UDP-N-acetyl-D-glucosamine biosynthesis I	0.887885	0.0712577	0.98709
PWY-5345: superpathway of L-methionine biosynthesis (by sulfhydrylation)	0.89319	0.120942	0.987472
HEME-BIOSYNTHESIS-II: heme biosynthesis I (aerobic)	0.893191	0.101585	0.987472
PWY-7094: fatty acid salvage	0.901487	0	0.989367
SO4ASSIM-PWY: sulfate reduction I (assimilatory)	0.903816	0.249798	0.989367
PWY-5677: succinate fermentation to butanoate	0.903817	-0.0122041	0.989367
PWY-5304: superpathway of sulfur oxidation (Acidianus ambivalens)	0.904848	0	0.989367
ENTBACSYN-PWY: enterobactin biosynthesis	0.907841	0.761507	0.98992
PWY-6138: CMP-N-acetylneuraminate biosynthesis I (eukaryotes)	0.913827	0.136836	0.990927
PWY-5173: superpathway of acetyl-CoA biosynthesis	0.91446	0.162779	0.990927
PWY-2723: trehalose degradation V	0.917972	0.0495762	0.990927
GLUCOSE1PMETAB-PWY: glucose and glucose-1-phosphate degradation	0.924742	0.592279	0.990927
PWY-6883: pyruvate fermentation to butanol II	0.925119	-0.107845	0.990927
ORNDEG-PWY: superpathway of ornithine degradation	0.927271	-0.687418	0.990927
GLUCONEO-PWY: gluconeogenesis I	0.930454	0.0273858	0.990927
PWY-5656: mannosylglycerate biosynthesis I	0.934492	-0.0894454	0.990927
SULFATE-CYS-PWY: superpathway of sulfate assimilation and cysteine biosynthesis	0.935791	0.140839	0.990927
NONMEVIPP-PWY: methylerythritol phosphate pathway I	0.935791	0.0779922	0.990927
P441-PWY: superpathway of N-acetylneuraminate degradation	0.941132	-0.0245573	0.990927
PWY-4984: urea cycle	0.941132	-0.068261	0.990927
PWY-7328: superpathway of UDP-glucose-derived O-antigen building blocks biosynthesis	0.941132	-0.0393279	0.990927
PWY-6121: 5-aminoimidazole ribonucleotide biosynthesis I	0.946475	0.0208264	0.991308
PWY-7221: guanosine ribonucleotides de novo biosynthesis	0.946475	0.0315085	0.991308
PWY-7409: phospholipid remodeling (phosphatidylethanolamine, yeast)	0.950819	0.722801	0.991499
PWY-4321: L-glutamate degradation IV	0.956669	0.449812	0.991499
PWY-1042: glycolysis IV (plant cytosol)	0.957169	0.0396293	0.991499
VALDEG-PWY: L-valine degradation I	0.961738	0.0288376	0.991499
AST-PWY: L-arginine degradation II (AST pathway)	0.961927	0.618353	0.991499
NAD-BIOSYNTHESIS-II: NAD salvage pathway II	0.962506	0.123634	0.991499
7ALPHADEHYDROX-PWY: cholate degradation (bacteria, anaerobic)	0.964096	0.0559588	0.991499
PWY-6731: starch degradation III	0.970353	0.0967593	0.994083
PWY-822: fructan biosynthesis	0.971603	0.109235	0.994083
ECASYN-PWY: enterobacterial common antigen biosynthesis	0.983653	0.419448	0.994644
PWY-5863: superpathway of phylloquinol biosynthesis	0.98388	0.402418	0.994644
FUCCAT-PWY: fucose degradation	0.983932	-0.213495	0.994644
PWY-7288: fatty acid &beta;-oxidation (peroxisome, yeast)	0.988722	0.00619806	0.994644
PWY66-391: fatty acid &beta;-oxidation VI (peroxisome)	0.988722	0.0120228	0.994644
PWY-5101: L-isoleucine biosynthesis II	0.989287	-0.302654	0.994644
CITRULBIO-PWY: L-citrulline biosynthesis	0.994644	-0.0736661	0.994644
PWY-5392: reductive TCA cycle II	0.994644	-0.0742191	0.994644
PWY-7013: L-1,2-propanediol degradation	0.994644	0.0826722	0.994644
